# Supplementary material for: Differential Effects of Senescence on the Phloem Exports of Cadmium and Zinc from Leaves to Grains in Rice during Grain Filling
Source: Plants (Basel). 2023 May 6;12(9):1902. doi: 10.3390/plants12091902 (PMC10180549; doi:10.3390/plants12091902)
Supplement: Supplementary file 1 [file plants-12-01902-s001.zip]

Archive with 1 entries (1 files):
- plants-2364126-supplementary.pdf
